# Supplementary material for: The αMSH-Dependent PI3K Pathway Supports Energy Metabolism, via Glucose Uptake, in Melanoma Cells
Source: Cells. 2023 Apr 6;12(7):1099. doi: 10.3390/cells12071099 (PMC10093374; doi:10.3390/cells12071099)
Supplement: Supplementary file 1 [file cells-12-01099-s001.zip]

Archive with 1 entries (1 files):
- cells-2225191-supplementary.pdf
